# Supplementary material for: The Development of Spatial–Temporal, Probability, and Covariation Information to Infer Continuous Causal Processes
Source: Front Psychol. 2021 Mar 5;12:525195. doi: 10.3389/fpsyg.2021.525195 (PMC7973365; doi:10.3389/fpsyg.2021.525195)
Supplement: Supplementary file 2 [file Table_2.XLSX]

## Sheet: Study 1 data
Individualsl	School	School year	Age/month	Parental edu	Parental occupation	Phyprediction	Phy desc	Phyexp	Bio pred	Bio desc	Bio exp	Chem pred	Chem desc	Chem exp	Vocab	Blocks	FOL	Randomness	Marbles	Cards	Covariation	Causal total
1	2	1		3	3	1	2	2	2	2	2	1	2	0	31	13	10	1	2	4	8	14
2	3	1	75	5	4	2	2	2	0	2	2	1	2	2	24	16	10	2	10	10	8	15
3	2	1	71	3	4	2	2	2	2	2	3	0	0	0	29	25	6	2	5	4	6	13
4	3	1	70	4	4	1	2	2	2	2	1	1	2	0	20	11	10	2	5	10	5	13
5	3	1	73	3	4	2	2	2	0	1	2	2	2	2	24	12	0	2	3	3	6	15
6	3	1	81	4	4	2	2	2	1	2	0	0	2	2	29	12	6	2	1	4	6	13
7	3	1	73	5	4	2	2	2	2	2	2	0	2	2	31	21	10	0	8	10	4	16
8	3	1	69	4	4	0	1	0	0	2	1	0	0	0	22	8	10	2	2	6	2	4
9	3	1	70	2	3	2	2	2	1	2	2	2	2	2	27	12	10	2	9	10	8	17
10	2	1	75	3	3	2	2	2	1	1	2	0	2	1	29	7	6	1	4	1	4	13
11	2	1	70	4	4	2	2	2	0	1	2	1	1	0	20	10	4	0	9	5	6	11
12	2	1	72	3	3	2	1	2	1	2	2	0	0	0	25	7	6	2	9	8	4	10
13	2	1	73	4	4	2	0	0	1	2	2	0	0	0	24	10	8	2	9	9	5	7
14	2	1	78	3	4	2	2	2	2	1	2	0	0	0	20	12	10	0	2	1	4	11
15	2	1	73	5	4	2	2	2	1	0	1	2	0	0	21	8	4	0	1	1	4	10
16	2	1	74	4	4	2	2	2	2	2	2	0	0	0	30	23	10	1	5	2	6	12
17	2	1	72	3	3	2	2	2	2	2	2	0	0	0	31	13	10	1	2	3	6	12
18	2	1	74	3	4	0	0	0	0	0	0	0	0	0	19	4	2	0	3	0	2	0
19	2	1	79	3	4	2	2	2	1	0	0	0	0	0	31	24	10	2	8	8	6	7
20	2	1	71	3	4	1	2	2	1	2	1	0	0	0	16	7	6	0	3	4	6	9
21	1	1	66	5	4	2	2	2	2	2	2	2	2	2	21	15	10	2	10	5	8	18
22	1	1	71	2	2	0	1	0	1	0	0	1	0	0	17	12	4	0	4	3	6	3
23	1	1	65	5	4	0	2	0	0	2	0	0	0	0	25	6	4	2	2	1	0	4
24	1	1	78	3	4	2	2	2	2	2	2	1	2	1	22	8	10	0	4	10	5	16
25	1	1	62	5	4	2	2	0	2	2	0	1	1	1	25	12	10	1	1	10	6	11
26	2	1	82	3	4	2	2	1	1	1	1	0	0	0	15	2	10	2	3	4	4	8
27	2	1	72	3	3	2	2	2	2	2	2	0	1	0	14	10	10	2	6	3	4	13
28	2	1	75	4	3	2	2	2	2	2	2	0	0	0	23	8	10	2	8	8	10	12
29	2	1	76			1	2	0	0	2	2	0	0	0	16	11	4	1	2	0	1	7
30	2	1	75	4	4	1	2	2	2	2	1	0	0	0	20	12	4	0	4	8	4	10
31	2	1	76	4	4	1	2	2	2	2	2	2	2	2	14	18	4	0	3	2	2	17
32	2	1	80	3	4	2	2	2	2	2	2	1	0	0	23	26	10	0	3	0	2	13
33	2	1	72	4	4	2	2	2	0	0	0	0	1	0	28	14	4	1	8	7	4	7
34	2	1	76	3	4	2	2	2	0	0	0	1	1	0	17	4	0	0	0	0	4	8
35	2	1	78	4	4	0	2	0	1	0	0	0	0	0	18	4	4	1	0	0	3	3
36	3	3	105	3	3	1	2	2	2	2	0	0	0	1	30	7	6	0	1	0	4	10
37	3	3	101	5	4	2	2	2	2	2	2	1	1	0	30	13	10	2	9	9	6	14
38	3	3	96	3	4	2	2	2	2	2	2	1	2	2	33	16	4	2	1	4	5	17
39	3	3	94	3	2	2	2	2	2	2	3	0	2	2	35	18	10	2	9	8	12	17
40	2	3	98	5	4	2	2	2	2	2	3	2	2	2	43	37	10	2	10	8	12	19
41	2	3	99			0	2	2	0	1	2	2	2	0	38	22	6	1	2	4	2	11
42	2	3	104	3	4	2	2	2	0	2	2	2	0	0	31	19	10	1	8	10	12	12
43	3	3	98	4	4	2	2	2	0	1	2	2	2	2	36	13	10	2	10	10	6	15
44	3	3	103	3	2	2	1	2	2	2	2	1	2	0	26	12	10	0	10	10	4	14
45	3	3	100	4	4	2	2	2	2	2	1	2	2	2	27	22	10	0	10	5	6	17
46	3	3	98	3	3	2	2	2	1	2	3	0	0	1	31	12	10	2	9	7	6	13
47	3	3	103	3	3	2	2	2	2	2	2	2	2	2	30	24	10	2	10	10	4	18
48	3	3	94	4	4	2	2	2	2	2	0	2	2	2	42	11	10	2	8	8	8	16
49	3	3	94	5	4	0	2	2	2	2	2	0	0	2	33	27	10	1	10	4	10	12
50	3	3	96	5	4	2	2	2	2	2	2	2	2	0	30	17	10	1	10	6	6	16
51	3	3	100	3	4	1	2	2	1	2	2	2	2	2	30	12	6	1	2	2	6	16
52	2	3	93	4	4	1	0	1	2	2	0	1	0	1	37	13	6	1	6	8	4	8
53	2	3	99	4	4	2	2	3	0	2	0	1	0	1	36	53	10	2	10	10	12	11
54	2	3	97	5	4	1	2	3	2	2	3	1	1	2	27	19	10	0	9	5	4	17
55	2	3	100	3	3	2	2	2	1	2	2	2	2	2	26	18	6	2	10	10	8	17
56	2	3	102	3	4	2	2	3	2	2	2	1	2	2	41	25	6	2	7	9	8	18
57	1	3	102	4	4	2	2	2	2	2	2	2	2	2	39	28	10	2	10	10	11	18
58	1	3	104	4	4	1	1	0	2	2	2	2	2	2	24	26	10	2	7	10	4	14
59	2	3	102	5	4	2	2	3	2	2	3	0	2	2	25	25	6	2	9	9	5	18
60	2	3	103	3	3	1	2	2	2	2	2	2	2	2	27	16	10	2	10	6	12	17
61	3	3	103	4	4	2	2	2	1	2	2	2	2	0	25	22	10	2	7	9	8	15
62	2	3	96	3	4	0	2	2	0	2	1	0	2	1	18	9	4	2	9	10	5	10
63	2	3	97	4	4	0	1	1	0	2	0	1	2	2	26	2	8	0	6	5	3	9
64	2	3	99	4	4	2	2	2	2	1	2	0	2	1	25	19	10	2	4	6	8	14
65	2	3	96			2	2	2	0	2	0	2	0	2	24	11	6	1	4	2	3	12
66	2	3	98			1	2	1	2	2	1	2	2	1	28	30	10	2	3	6	0	14
67	2	3	97	4	3	0	2	0	2	2	2	2	0	2	30	13	10	0	8	8	10	12
68	2	3	127	3	4	2	2	2	0	2	3	0	2	2	32	21	10	2	8	8	4	15
69	3	5	129	3	3	2	2	2	2	2	2	1	2	2	38	22	10	2	10	10	12	17
70	3	5	124	3	4	1	2	2	2	2	0	2	2	2	43	26	10	2	10	8	12	15
71	3	5	121	5	4	2	2	2	2	2	3	1	2	2	41	58	10	2	10	10	12	18
72	3	5	119	3	3	0	2	2	2	2	2	1	2	2	31	17	10	2	9	10	8	15
73	3	5	119	5	4	2	2	3	2	2	3	1	2	2	34	43	10	2	10	10	12	19
74	3	5	126	3	3	2	2	2	2	2	2	1	2	2	32	8	10	2	10	10	8	17
75	3	5	119	3	2	2	2	2	1	2	2	0	2	2	28	18	10	0	2	4	8	15
76	3	5	126	4	4	2	2	2	0	2	2	1	2	2	41	47	10	2	10	10	12	15
77	2	5	125	4	4	2	2	2	1	2	2	2	0	0	33	17	10	2	10	8	8	13
78	2	5	119	3	4	2	2	2	2	2	2	2	1	2	36	51	10	2	10	10	8	17
79	3	5	118	4	4	2	2	2	1	2	2	2	2	2	36	17	10	2	7	8	8	17
80	3	5	124	4	4	2	2	3	2	2	2	2	2	3	41	57	10	2	10	10	12	20
81	3	5	119	3	4	1	2	2	2	2	2	2	2	3	35	21	10	2	7	7	5	18
82	3	5	123	5	4	2	2	2	2	2	3	2	2	3	31	37	10	2	10	10	12	20
83	3	5	123	5	4	2	2	2	2	2	3	1	2	3	39	44	10	2	10	10	12	19
84	3	5	126	5	4	2	2	2	2	2	2	2	2	2	37	47	10	2	10	10	12	18
85	3	5	118	5	4	2	2	3	2	2	2	1	0	0	42	44	10	2	10	8	8	14
86	2	5	123	5	4	2	2	1	1	2	2	2	2	2	37	26	10	2	8	9	4	16
87	2	5	122	2	3	2	2	2	2	2	2	2	2	2	42	29	10	2	10	10	12	18
88	2	5	127	3	4	2	2	2	2	2	2	1	1	0	40	41	10	2	10	10	12	14
89	2	5	125	5	4	2	2	3	2	2	2	2	2	2	42	49	10	2	10	10	12	19
90	2	5	118	3	4	2	2	2	2	2	2	0	1	0	34	24	6	2	10	5	8	13
91	1	5	131	5	4	1	2	2	2	2	3	2	2	2	42	55	10	2	10	10	12	18
92	1	5	104	5	4	2	2	2	2	2	2	2	2	3	37	37	10	2	10	10	12	19
93	1	5	126	4	4	2	2	2	2	2	2	1	2	2	28	30	10	2	10	10	12	17
94	1	5	130	2	2	2	2	0	1	2	2	0	2	0	29	33	8	2	10	10	8	11
95	1	5	133	2	2	2	2	2	2	2	1	1	1	1	39	42	10	1	10	10	12	14
96	1	5	122	3	4	1	2	2	1	2	3	1	2	1	38	22	10	2	10	10	12	15
97	1	5	136	4	4	2	2	2	2	2	2	2	2	0	42	43	10	2	10	10	12	16
98	1	5	131	2	2	2	2	0	2	2	2	1	2	2	37	43	10	2	10	10	8	15
99	1	5	108	5	4	2	2	2	1	2	3	1	2	0	34	51	10	2	10	10	12	15
100	2	5	121	3	4	2	2	2	2	2	2	2	0	0	30	35	6	2	7	10	12	14
101	3	5	121	4	4	2	2	2	2	2	1	2	2	2	37	31	10	2	9	8	12	17
102	3	5	124	1	2	2	2	3	2	2	3	0	1	1	23	16	10	2	9	8	8	16
103	3	5	120	5	4	0	2	2	2	2	2	0	1	0	31	36	10	2	10	10	10	11
104	2	5	121	4	4	2	2	2	2	2	2	2	2	2	40	34	10	2	10	10	12	18
105	2	5	120	4	4	2	2	2	2	2	0	0	0	0	34	37	4	1	3	6	4	10
106	2	5	122	4	4	2	2	2	2	2	2	0	1	2	31	11	10	2	10	10	4	15
107	2	5	120	4	4	2	2	0	2	1	2	2	2	2	24	31	10	2	10	6	4	15

## Sheet: Study 2 data
individuals	school	school year	age/months	PhysObs	PhysJPredChoi	PhyPredJudg	PhysExp	BiolObs	BioPredChoi	BioPredJudge	BioleExp	ChemObs	ChemPredChoi	ChemPredJudge	FOL	Marbles	DTV total	DTVdistance	DTV time	DTV velocity	Covariation	Vocab	Blocks	Causal total
1	3	1	68	0	3	1	2	1	3	1	1	1	2	1	4	5	7	2	2	3	4	22	8	18
2	3	1	78	1	2	3	3	1	3	1	1	0	2	1	12	2	13	5	2	6	6	25	18	21
3	3	1	70	0	1	0	1	0	2	1	1	1	3	1	4	0	4	1	2	1	4	22	8	12
4	3	1	65	0	3	1	2	1	1	1	1	1	2	1	8	0	3	0	0	3	4	16	7	15
5	3	1	72	0	1	1	2	1	1	0	1	0	0	0	12	3	16	5	6	5	2	12	16	8
6	3	1	74	1	3	3	3	1	2	1	2	0	2	1	12	3	11	4	6	1	3	21	8	20
7	3	1	71	1	3	1	3	1	0	1	2	1	2	1	12	10	16	6	4	6	6	27	12	17
8	3	1	69	1	3	1	3	1	3	2	2	1	2	1	12	8	16	5	5	6	8	25	16	23
9	3	1	69	1	3	1	3	1	3	1	2	1	2	0	12	7	16	6	6	4	8	23	12	19
10	3	1	66	0	0	0	2	0	1	1	1	1	2	1	6	3	11	3	4	4	3	22	8	10
11	3	1	65	1	3	1	2	1	2	1	2	1	3	1	12	10	17	6	6	5	7	26	20	21
12	3	1	68	1	2	2	3	1	1	1	3	1	3	2	12	7	17	5	6	6	4	26	12	23
13	3	1	73	0	3	1	1	1	3	1	2	1	3	2	12	0	13	5	5	3	7	25	12	20
14	3	1	71	1	2	1	3	1	1	0	4	1	3	1	12	5	16	6	5	5	4	30	18	21
15	5	1	74	1	3	1	2	1	3	1	2	1	3	1	8	1	16	5	6	5	2	24	26	21
16	5	1	70	0	3	1	2	1	3	0	0	1	0	0	12	3	14	5	5	4	7	19	8	13
17	5	1	67	1	3	1	2	1	1	1	2	1	2	1	12	4	9	3	4	2	4	27	8	18
18	5	1	65	0	3	0	0	1	0	0	0	0	3	0	0	0	11	2	5	4	1	16	8	7
19	5	1	65	0	1	0	2	0	0	1	0	1	0	0	0	3	9	4	3	2	1	23	12	5
20	5	1	69	1	1	1	2	0	1	1	1	1	3	1	0	1	11	3	5	3	5	22	8	15
21	5	1	76	0	2	0	1	1	2	1	2	0	3	1	6	4	11	5	2	4	3	8	8	15
22	5	1	74	0	1	1	0	0	2	0	0	1	2	1	6	3	13	5	4	4	6	16	8	8
23	5	1	75	0	2	1	1	1	0	1	2	1	3	1	8	2	14	6	5	3	3	21	12	15
24	5	1	66	0	3	1	2	1	0	0	0	0	2	0	0	1	7	3	2	2	2	14	6	9
25	5	1	69	1	2	1	2	1	2	1	0	1	2	0	6	4	13	5	4	4	5	26	18	15
26	5	1	66	1	3	1	2	1	0	0	2	1	3	0	0	0	14	5	4	5	2	23	6	14
27	5	1	77	0	2	0	0	0	1	1	2	1	2	1	6	1	12	5	5	2	5	24	8	10
28	5	1	68	1	0	1	2	1	0	1	2	1	3	1	8	4	11	4	4	3	6	23	12	15
29	5	1	74	1	3	1	3	1	3	1	0	1	0	0	6	2	12	3	5	4	3	25	8	14
30	4	1	70	1	3	1	2	1	2	1	3	1	3	1	12	4	16	5	6	5	3	26	24	22
31	4	1	76	1	3	1	2	1	1	1	2	1	3	1	12	4	13	3	6	3	7	32	8	19
32	4	1	75	1	2	1	2	1	3	1	3	1	2	1	12	3	13	4	6	3	3	26	13	20
33	4	1	70	1	3	3	3	1	1	1	2	1	3	1	12	10	13	5	4	4	7	27	23	24
34	4	1	74	1	3	1	2	1	3	1	2	1	3	1	12	4	16	5	6	5	5	29	20	21
35	4	1	69	1	3	1	2	1	1	0	0	0	0	0	8	10	17	6	6	5	5	11	20	9
36	4	1	75	0	0	0	1	1	1	1	2	1	2	1	12	4	12	3	5	4	6	25	8	12
37	3	3	91	0	0	0	0	1	1	1	0	1	2	1	0	0	6	1	4	2	4	19	6	8
38	3	3	95	0	2	1	1	1	1	1	1	0	2	1	12	10	7	1	1	5	4	22	12	13
39	3	3	89	1	3	0	3	1	3	0	4	1	3	1	12	6	17	6	6	5	8	27	25	23
40	3	3	95	1	2	0	1	0	1	1	1	1	2	1	12	8	15	6	4	5	8	33	16	12
41	3	3	95	1	0	1	2	1	3	1	2	1	2	2	12	7	14	5	4	5	8	31	12	18
42	3	3	98	1	3	2	3	1	1	1	3	1	2	1	12	7	16	5	6	5	4	38	12	21
43	3	3	96	0	1	1	0	1	1	1	2	1	2	1	8	6	9	5	2	2	4	31	8	12
44	3	3	96	1	2	0	4	1	1	1	2	1	1	2	12	10	18	6	6	6	8	34	16	19
45	3	3	87	1	1	1	2	1	3	1	3	1	3	2	12	10	18	6	6	6	8	36	20	23
46	3	3	91	1	1	1	1	1	0	1	1	0	3	1	8	7	7	6	0	1	0	28	25	12
47	3	3	92	1	1	1	2	1	3	1	2	1	2	2	8	10	16	6	6	4	8	37	16	19
48	3	3	95	1	3	2	2	1	2	1	1	1	2	1	12	10	11	3	4	4	8	30	20	20
49	3	3	91	1	3	2	2	1	1	1	2	1	3	1	2	0	8	4	2	2	0	25	16	19
50	3	3	94	1	3	1	3	1	3	1	2	1	3	1	12	10	15	6	6	3	8	31	37	23
51	3	3	89	1	3	3	3	1	3	0	3	1	3	2	12	3	14	6	6	2	2	25	8	25
52	3	3	95	1	3	1	2	1	2	1	2	0	0	0	8	2	16	6	4	6	8	29	30	13
53	3	3	91	1	3	1	3	1	3	3	3	1	3	2	12	5	17	6	5	6	8	31	12	27
54	5	3	96	1	2	1	3	1	2	1	2	1	3	1	12	4	10	4	3	3	8	25	20	20
55	5	3	93	1	2	1	2	1	2	1	2	0	0	0	8	4	11	5	4	2	6	25	16	12
56	5	3	96	1	3	1	3	1	3	1	2	1	2	2	12	4	16	6	4	6	5	32	17	23
57	5	3	95	1	3	1	2	1	2	3	3	1	0	1	12	6	14	5	5	4	8	30	26	21
58	5	3	100	1	2	1	2	1	1	1	2	1	2	1	12	9	16	6	6	4	6	29	12	17
59	5	3	100	0	2	0	0	0	0	0	2	1	3	1	12	5	15	4	6	5	2	23	12	11
60	5	3	100	1	3	0	2	1	0	1	2	1	3	1	8	0	14	6	6	2	8	30	6	17
61	5	3	95	1	2	0	0	1	1	0	2	0	2	0	8	3	16	6	5	5	6	26	6	9
62	5	3	100	0	3	1	2	1	1	1	0	1	2	0	8	0	12	5	4	3	8	23	17	12
63	5	3	96	1	3	1	3	1	1	1	4	1	2	1	12	5	14	5	5	4	5	29	28	21
64	5	3	94	1	3	1	2	1	0	0	2	0	0	0	6	5	16	4	6	6	5	18	22	11
65	5	3	97	1	2	0	0	1	1	1	2	0	0	1	12	1	15	5	5	5	3	28	8	9
66	5	3	94	1	3	1	2	1	0	1	2	0	2	1	6	6	15	5	5	5	4	33	16	15
67	5	3	90	0	3	0	0	1	0	1	1	1	2	1	2	6	11	3	5	3	2	13	8	11
68	5	3	90	1	3	1	2	1	3	0	2	1	0	0	2	2	8	3	3	2	3	26	12	16
69	5	3	100	1	3	1	2	1	0	1	3	1	3	1	6	4	9	5	1	3	6	25	16	19
70	5	3	100	1	3	1	2	1	0	1	2	1	2	1	8	7	15	6	4	5	5	35	21	17
71	5	3	90	1	1	1	3	1	3	1	2	0	3	1	12	6	14	5	4	5	5	31	17	19
72	5	3	91	0	2	1	1	1	0	1	0	1	2	1	12	3	13	5	5	3	3	30	20	12
73	5	3	93	1	2	1	2	1	1	1	2	1	0	1	2	1	13	5	4	4	7	36	8	16
74	5	3	99	0	1	1	2	1	2	0	2	1	3	1	6	4	14	5	6	3	3	31	13	16
75	5	3	98	1	3	1	3	1	1	1	2	1	3	1	12	9	14	5	5	4	3	31	17	18
76	5	3	91	0	1	1	0	1	1	0	0	1	3	0	0	7	10	3	5	2	5	29	12	8
77	5	3	100	1	3	1	3	1	1	1	2	1	0	1	12	5	15	5	6	4	4	33	12	17
78	4	3	94	1	2	1	0	1	2	0	2	0	0	0	12	6	14	6	3	5	3	32	14	11
79	4	3	99	1	2	1	2	1	2	1	3	1	3	1	12	3	13	5	5	3	7	31	17	20
80	4	3	99	1	3	3	3	1	1	1	4	1	3	1	12	6	14	5	3	6	6	34	28	26
81	4	3	92	1	3	1	2	1	2	3	4	1	3	1	12	10	15	5	5	5	6	32	28	24
82	3	5	117	1	3	1	3	1	3	3	2	1	3	1	12	10	18	6	6	6	8	31	21	26
83	3	5	117	1	3	1	2	1	2	1	2	1	3	2	12	10	16	6	6	4	8	39	24	23
84	3	5	112	1	2	1	1	1	1	1	2	1	2	1	4	2	7	3	4	0	6	32	12	16
85	3	5	111	1	3	1	2	1	1	1	2	1	3	1	8	2	13	6	2	5	8	28	12	17
86	3	5	114	1	2	1	2	1	3	1	2	0	2	1	12	10	14	6	3	5	8	39	28	18
87	3	5	111	1	3	3	3	1	3	1	2	1	3	1	12	2	17	5	6	6	8	35	24	26
88	3	5	117	1	2	1	2	1	2	1	3	1	3	1	12	10	17	6	6	5	8	36	24	22
89	3	5	114	1	1	1	3	1	0	1	2	1	3	1	12	10	15	6	6	3	8	40	20	17
90	3	5	122	1	3	3	3	1	3	1	3	1	0	1	12	10	17	6	6	5	8	30	28	22
91	3	5	115	1	2	1	4	1	1	1	2	0	3	1	12	10	17	6	6	5	8	30	12	18
92	3	5	116	1	3	1	3	1	1	1	2	1	3	1	12	10	17	6	6	5	8	38	26	20
93	3	5	113	1	2	1	0	1	1	1	2	1	2	1	12	10	9	3	0	6	8	31	28	14
94	3	5	115	1	0	2	4	1	2	1	1	0	0	2	12	10	16	6	6	6	8	40	45	18
95	3	5	112	1	3	3	3	1	2	1	3	1	2	1	12	9	17	6	5	6	8	33	34	24
96	5	5	121	1	3	1	2	1	2	1	2	1	0	1	12	4	13	3	6	4	6	37	36	17
97	5	5	122	1	3	3	3	1	3	1	2	1	0	1	12	8	16	5	5	6	4	35	29	21
98	5	5	114	1	3	1	2	1	1	1	2	0	2	0	8	2	14	6	4	4	2	25	23	14
99	5	5	112	1	0	2	4	1	3	1	2	1	2	2	12	9	16	6	4	6	5	37	20	22
100	5	5	115	1	2	1	2	1	0	0	2	1	3	0	0	5	10	3	3	4	4	33	12	15
101	5	5	124	1	3	1	2	1	1	1	2	0	3	1	12	5	9	3	2	4	3	34	38	18
102	5	5	120	1	3	3	4	1	1	1	2	0	2	1	12	7	10	3	6	1	8	38	29	21
103	5	5	119	1	3	1	2	1	2	1	2	1	2	1	12	7	10	5	3	2	5	37	22	19
104	5	5	124	1	2	1	2	1	2	1	2	1	3	1	12	6	15	5	6	4	4	35	13	19
105	5	5	114	1	3	1	2	1	3	1	2	1	3	1	12	10	14	4	5	5	7	29	16	21
106	5	5	128	1	3	1	3	1	1	1	2	1	2	1	12	9	16	5	6	5	5	31	16	19
107	5	5	116	1	3	1	3	1	3	1	0	0	2	1	12	4	18	6	6	6	8	30	27	18
108	5	5	118	1	3	1	2	1	1	1	2	1	2	1	12	5	17	6	6	5	7	33	21	18
109	5	5	116	1	2	1	2	1	2	0	2	1	3	1	12	9	15	6	6	3	7	30	21	16
110	5	5	124	1	3	1	2	1	2	1	2	1	2	0	12	2	13	4	5	4	7	31	17	18
111	5	5	124	1	3	1	2	1	1	1	2	1	3	1	12	3	17	6	6	5	7	38	21	21
112	5	5	114	1	2	1	3	1	2	1	2	1	2	1	12	4	15	5	5	5	7	31	12	19
113	5	5	116	1	2	1	2	1	3	0	0	1	3	0	8	4	11	5	4	2	4	29	15	14
114	4	5	100	1	3	3	3	1	2	2	2	1	3	3	12	10	17	6	6	5	8	43	31	28
115	4	5	124	1	3	1	3	1	1	1	2	1	3	2	12	10	17	6	6	5	8	41	21	21
116	4	5	115	1	1	1	3	1	0	1	2	1	0	1	12	10	16	6	5	5	6	34	25	16
117	4	5	116	1	3	1	2	1	3	0	2	1	3	1	12	8	17	6	6	5	6	26	34	20
118	4	5	123	1	3	1	2	1	1	1	2	0	3	0	12	8	16	6	6	4	6	40	42	17
119	4	5	122	1	3	1	2	1	1	1	2	1	2	1	12	10	15	6	4	5	5	39	30	18
120	5	5	119	1	2	1	3	1	1	1	2	0	3	3	12	8	15	6	6	3	1	36	32	21
121	5	5	125	1	3	3	3	1	0	1	2	0	3	1	12	10	11	3	3	5	7	28	24	20
122	5	5	117	1	3	1	2	1	3	3	3	0	2	1	12	10	15	5	6	4	8	35	42	22
123	5	5	119	1	3	3	3	1	0	1	2	1	2	1	12	6	13	4	3	6	5	39	8	20
124	5	5	115	1	1	1	0	1	2	0	2	1	3	1	8	10	15	6	6	3	2	26	17	15
